# Supplementary material for: Mapping total microbial communities and waterborne pathogens in household drinking water in China by citizen science and metabarcoding
Source: Front Microbiol. 2025 Aug 4;16:1609070. doi: 10.3389/fmicb.2025.1609070 (PMC12360266; doi:10.3389/fmicb.2025.1609070)
Supplement: Supplementary file 2 [file Supplementary_file_2.xlsx]

## Sheet: Table 2.1_TOP ASV
Most abundant ASVs in the normal samples
ASV ID	Kingdom	Phylum	Class	Order	Family	Genus/Species/Strain
1	Bacteria	Actinobacteriota	Actinobacteria	Frankiales	Sporichthyaceae	hgcI clade
2	Bacteria	Proteobacteria	Alphaproteobacteria	SAR11 clade	Clade III	Candidatus Fonsibacter ubiquis
6	Bacteria	Verrucomicrobiota	Verrucomicrobiae	Methylacidiphilales	Methylacidiphilaceae	Verrucomicrobia bacterium SCGC AAA278-O20
8	Bacteria	Proteobacteria	Gammaproteobacteria	Burkholderiales	Comamonadaceae	Ottowia
9	Bacteria	Actinobacteriota	Acidimicrobiia	Microtrichales	Ilumatobacteraceae	CL500-29 marine group
10	Bacteria	Proteobacteria	Alphaproteobacteria	Sphingomonadales	Sphingomonadaceae	Porphyrobacter
14	Bacteria	Acidobacteriota	Blastocatellia	Blastocatellales	Blastocatellaceae	Acidobacteria bacterium IGE-018
17	Bacteria	Proteobacteria	Alphaproteobacteria	Sphingomonadales	Sphingomonadaceae	Novosphingobium
18	Bacteria	Proteobacteria	Alphaproteobacteria	Sphingomonadales	Sphingomonadaceae	Sphingomonas
19	Bacteria	Actinobacteriota	Actinobacteria	Frankiales	Sporichthyaceae	Candidatus Planktophila
20	Bacteria	Proteobacteria	Alphaproteobacteria	Sphingomonadales	Sphingomonadaceae	Blastomonas
21	Bacteria	Proteobacteria	Gammaproteobacteria	Burkholderiales	Rhodocyclaceae	Dechloromonas
25	Bacteria	Proteobacteria	Alphaproteobacteria	Reyranellales	Reyranellaceae	Reyranella
26	Bacteria	Planctomycetota	Planctomycetes	Gemmatales	Gemmataceae	NA
43	Bacteria	Actinobacteriota	Actinobacteria	Corynebacteriales	Mycobacteriaceae	Mycobacterium
50	Bacteria	Desulfobacterota	NA	NA	NA	Desulfacinum
57	Bacteria	Proteobacteria	Gammaproteobacteria	Burkholderiales	Comamonadaceae	Aquabacterium
63	Bacteria	Cyanobacteria	Vampirivibrionia	Obscuribacterales	Obscuribacteraceae	NA
73	Bacteria	Planctomycetota	OM190	NA	NA	Unidentified bacterium clone panc1-8
78	Bacteria	Proteobacteria	Alphaproteobacteria	Caulobacterales	Hyphomonadaceae	NA
81	Bacteria	Proteobacteria	Gammaproteobacteria	Burkholderiales	Methylophilaceae	Novimethylophilus kurashikiensis strain La2-4
84	Archaea	Crenarchaeota	Nitrososphaeria	Nitrosopumilales	Nitrosopumilaceae	Candidatus Nitrosotenuis
85	Bacteria	Planctomycetota	Phycisphaerae	Phycisphaerales	Phycisphaeraceae	SM1A02
93	Archaea	Crenarchaeota	Nitrososphaeria	Nitrosotaleales	Nitrosotaleaceae	Candidatus Nitrosotalea
96	Bacteria	Proteobacteria	Gammaproteobacteria	Pseudomonadales	Moraxellaceae	Acinetobacter
103	Archaea	Crenarchaeota	Nitrososphaeria	Nitrosotaleales	Nitrosotaleaceae	Candidatus Nitrosotalea
104	Bacteria	Proteobacteria	Alphaproteobacteria	Reyranellales	Reyranellaceae	Reyranella
105	Bacteria	Acidobacteriota	Vicinamibacteria	Vicinamibacterales	Vicinamibacteraceae	Vicinamibacter
124	Bacteria	Proteobacteria	Alphaproteobacteria	Rhizobiales	Beijerinckiaceae	Bosea
140	Bacteria	Planctomycetota	Phycisphaerae	S-70	NA	Phycisphaerae bacterium
142	Bacteria	Proteobacteria	Alphaproteobacteria	Rhizobiales	Beijerinckiaceae	Methylobacterium-Methylorubrum
152	Bacteria	Proteobacteria	Gammaproteobacteria	Burkholderiales	Rhodocyclaceae	Sulfuritalea
170	Bacteria	Verrucomicrobiota	Verrucomicrobiae	Verrucomicrobiales	Verrucomicrobiaceae	Prosthecobacter
174	Bacteria	Proteobacteria	Gammaproteobacteria	Burkholderiales	Rhodocyclaceae	Methyloversatilis
190	Bacteria	Proteobacteria	Alphaproteobacteria	Rickettsiales	SM2D12	Alphaproteobacterium AKB-2008-KU10
201	Bacteria	Cyanobacteria	Cyanobacteriia	Chloroplast	NA	Timaviella obliquedivisa
213	Bacteria	Proteobacteria	Gammaproteobacteria	Burkholderiales	NA	NA
219	Bacteria	Proteobacteria	Alphaproteobacteria	Sphingomonadales	Sphingomonadaceae	Novosphingobium
222	Bacteria	Proteobacteria	Gammaproteobacteria	Burkholderiales	Comamonadaceae	Ottowia
228	Bacteria	Proteobacteria	Gammaproteobacteria	Pseudomonadales	Moraxellaceae	Acinetobacter
231	Bacteria	Proteobacteria	Alphaproteobacteria	Rhizobiales	Hyphomicrobiaceae	Hyphomicrobium
234	Bacteria	Proteobacteria	Alphaproteobacteria	NRL2	NA	Pyruvatibacter
241	Bacteria	Proteobacteria	Gammaproteobacteria	Burkholderiales	Rhodocyclaceae	Methyloversatilis
245	Archaea	Crenarchaeota	Nitrososphaeria	Nitrosotaleales	Nitrosotaleaceae	Candidatus Nitrosotalea
252	Bacteria	Proteobacteria	Gammaproteobacteria	Burkholderiales	TRA3-20	Robbsia andropogonis strain LMG 2129
277	Bacteria	Cyanobacteria	Cyanobacteriia	Chloroplast	NA	Timaviella obliquedivisa
284	Bacteria	Proteobacteria	Gammaproteobacteria	Xanthomonadales	Xanthomonadaceae	Vulcaniibacterium
287	Bacteria	WPS-2	NA	NA	NA	NA
289	Bacteria	Cyanobacteria	Vampirivibrionia	Obscuribacterales	Obscuribacteraceae	Candidatus Obscuribacterales bacterium clone OTU157
297	Bacteria	Proteobacteria	Alphaproteobacteria	Caulobacterales	Caulobacteraceae	Caulobacter
300	Bacteria	Cyanobacteria	Vampirivibrionia	Obscuribacterales	Obscuribacteraceae	NA
313	Bacteria	Proteobacteria	Gammaproteobacteria	Immundisolibacterales	Immundisolibacteraceae	Immundisolibacter
314	Bacteria	Bacteroidota	Bacteroidia	Chitinophagales	Chitinophagaceae	Terrimonas
323	Bacteria	Planctomycetota	Phycisphaerae	Phycisphaerales	Phycisphaeraceae	SM1A02
329	Bacteria	Proteobacteria	Alphaproteobacteria	Sphingomonadales	Sphingomonadaceae	Novosphingobium
333	Bacteria	Cyanobacteria	Vampirivibrionia	Obscuribacterales	Obscuribacteraceae	Candidatus Obscuribacter
339	Bacteria	Proteobacteria	Alphaproteobacteria	Sphingomonadales	Sphingomonadaceae	Sphingomonas
344	Bacteria	Proteobacteria	Alphaproteobacteria	Micavibrionales	Micavibrionaceae	NA
345	Archaea	Crenarchaeota	Nitrososphaeria	Nitrosotaleales	Nitrosotaleaceae	Candidatus Nitrosotalea
350	Bacteria	Proteobacteria	Alphaproteobacteria	Caulobacterales	Parvularculaceae	Amphiplicatus
450	Bacteria	Proteobacteria	Gammaproteobacteria	Burkholderiales	Comamonadaceae	Schlegelella
462	Bacteria	Proteobacteria	Alphaproteobacteria	Sphingomonadales	Sphingomonadaceae	Porphyrobacter
481	Bacteria	Proteobacteria	Alphaproteobacteria	Rhodospirillales	NA	NA
484	Bacteria	Proteobacteria	Alphaproteobacteria	Sphingomonadales	Sphingomonadaceae	Blastomonas
531	Bacteria	Proteobacteria	Alphaproteobacteria	Rhizobiales	Beijerinckiaceae	Methylobacterium-Methylorubrum
545	Bacteria	Proteobacteria	Alphaproteobacteria	Rhizobiales	Hyphomicrobiaceae	Hyphomicrobium
632	Bacteria	Proteobacteria	Alphaproteobacteria	Rhodobacterales	Rhodobacteraceae	Rhodobacter
691	Bacteria	Proteobacteria	Alphaproteobacteria	Acetobacterales	Acetobacteraceae	NA
697	Bacteria	Proteobacteria	Alphaproteobacteria	Rhizobiales	Rhizobiales Incertae Sedis	Phreatobacter
736	Bacteria	MBNT15	NA	NA	NA	NA
761	Bacteria	Proteobacteria	Alphaproteobacteria	Sphingomonadales	Sphingomonadaceae	Sphingopyxis
912	Bacteria	Planctomycetota	Planctomycetes	Gemmatales	Gemmataceae	NA
945	Bacteria	Proteobacteria	Alphaproteobacteria	Sphingomonadales	Sphingomonadaceae	SD04E11
958	Bacteria	Planctomycetota	Planctomycetes	Planctomycetales	NA	NA
970	Bacteria	Planctomycetota	OM190	NA	NA	Planctomycetes bacterium strain Pla86
1050	Bacteria	Planctomycetota	Planctomycetes	Gemmatales	Gemmataceae	Gemmata
1065	Bacteria	Proteobacteria	Alphaproteobacteria	Sphingomonadales	Sphingomonadaceae	Sphingorhabdus
1066	Bacteria	Planctomycetota	Planctomycetes	Gemmatales	Gemmataceae	Gemmata
1131	Bacteria	Acidobacteriota	Blastocatellia	Blastocatellales	Blastocatellaceae	Acidobacteria bacterium IGE-018
1135	Bacteria	Proteobacteria	Gammaproteobacteria	Burkholderiales	Hydrogenophilaceae	NA
1266	Bacteria	Dependentiae	Babeliae	Babeliales	NA	NA
1269	Bacteria	Planctomycetota	Planctomycetes	Planctomycetales	Rubinisphaeraceae	Rubinisphaera
1841	Bacteria	Acidobacteriota	Blastocatellia	NA	NA	Acidobacteria bacterium isolate
1936	Bacteria	Proteobacteria	Gammaproteobacteria	Burkholderiales	Rhodocyclaceae	Dechlorosoma
2121	Bacteria	Proteobacteria	Alphaproteobacteria	Sphingomonadales	Sphingomonadaceae	Sphingomonas
2153	Bacteria	Planctomycetota	Planctomycetes	Gemmatales	Gemmataceae	Planctomycetia bacterium strain CYBC169

## Sheet: Table 2.2_Phylum
Dominant Phyla
By Sample: sequence reads
Sample	Total Reads	Assigned Reads	Proteobacteria	Planctomycetota	Actinobacteriota	Acidobacteriota	Cyanobacteria	Crenarchaeota	Bacteroidota	Verrucomicrobiota	Bdellovibrionota	Desulfobacterota	Others	N.A.
NC_0210	88598	88130	27941	2614	2666	2480	3503	30990	1103	1307	196	2183	13147	468
NG_0217	43721	43479	17959	8245	1441	3544	3509	409	1769	1896	1620	562	2525	242
XA_0217	150656	149786	54544	35113	2868	8383	13306	1475	5865	6839	8068	3016	10309	870
NJ_0219	87234	87214	30283	24144	22799	87	3953	0	4076	507	127	31	1207	20
HZ_0219	115829	115735	114675	108	142	154	21	27	66	17	2	43	480	94
JN_0219	21120	21076	12044	2806	287	1832	580	246	743	1302	137	172	927	44
ZZ_0219	79069	78964	66822	1313	974	2208	4133	6	1295	44	11	14	2144	105
CZ_0220	26779	26509	7999	1398	390	664	989	8912	329	2101	499	4	3224	270
GZ_0220	22247	22178	17791	678	1076	46	1086	0	434	177	129	8	753	69
SH_0411	108479	108160	38749	27059	2265	5719	12272	71	4561	5473	4404	147	7440	319
ZB_0502	37620	37383	21828	4171	848	6193	470	14	569	983	175	136	1996	237
KS_0524	138843	137051	59963	22004	1559	7790	2516	959	5807	2509	12153	14265	7526	1792
MA_0524	39880	39646	23812	3798	1557	4950	592	8	1454	883	606	64	1922	234
BJ_0620	21158	21064	18511	638	513	38	1004	13	229	15	40	11	52	94
CZ_0712	26425	26255	14041	2682	1879	3455	1380	16	863	625	125	92	1097	170
TJ_0715	9794	9762	5169	921	980	1384	306	2	256	320	32	38	354	32
CQ_0715	43361	43070	22122	4246	4147	6887	1142	13	975	1225	222	153	1938	291
LJ_0722	89002	88580	38681	12166	7298	14004	1969	53	2587	2740	396	292	8394	422
CZ_0728	105483	105371	56889	2991	23374	445	15694	386	2443	1363	604	100	1082	112
CS_0801	23622	23515	13351	2261	1145	3199	367	12	721	577	188	192	1502	107
ZZ_0802	25386	25357	20373	375	1070	43	898	4	622	386	938	13	635	29
LZ_0822	35149	35037	14095	4756	2984	3910	2529	8	2102	2480	384	72	1717	112
Total	1339455	1333322	697642	164487	82262	77415	72219	43624	38869	33769	31056	21608	70371	6133
By Sample: relative abundance
Sample	Total Reads	Assigned Reads	Proteobacteria	Planctomycetota	Actinobacteriota	Acidobacteriota	Cyanobacteria	Crenarchaeota	Bacteroidota	Verrucomicrobiota	Bdellovibrionota	Desulfobacterota	Others	N.A.
NC_0210	88598	88130	0.315368	0.0295041	0.030091	0.0279916	0.0395381	0.349782	0.0124495	0.014752	0.00221224	0.0246394	0.148389	0.00528229
NG_0217	43721	43479	0.410764	0.188582	0.032959	0.0810594	0.0802589	0.00935477	0.0404611	0.0433659	0.0370531	0.0128542	0.0577526	0.0055351
XA_0217	150656	149786	0.362043	0.233067	0.0190367	0.0556433	0.0883204	0.00979052	0.0389297	0.0453948	0.0535525	0.0200191	0.0684274	0.00577475
NJ_0219	87234	87214	0.347147	0.276773	0.261355	0.000997318	0.0453149	0	0.0467249	0.00581195	0.00145585	0.000355366	0.0138363	0.000229268
HZ_0219	115829	115735	0.990037	0.000932409	0.00122595	0.00132955	0.000181302	0.000233102	0.000569805	0.000146768	1.72668e-05	0.000371237	0.00414404	0.000811541
JN_0219	21120	21076	0.570265	0.13286	0.013589	0.0867424	0.0274621	0.0116477	0.0351799	0.0616477	0.00648674	0.00814394	0.043892	0.00208333
ZZ_0219	79069	78964	0.84511	0.0166057	0.0123184	0.027925	0.0522708	7.58831e-05	0.0163781	0.000556476	0.000139119	0.000177061	0.0271156	0.00132795
CZ_0220	26779	26509	0.298704	0.0522051	0.0145637	0.0247955	0.0369319	0.332798	0.0122857	0.078457	0.018634	0.000149371	0.120393	0.0100825
GZ_0220	22247	22178	0.799703	0.030476	0.0483661	0.00206769	0.0488156	0	0.0195082	0.00795613	0.00579853	0.000359599	0.0338473	0.00310154
SH_0411	108479	108160	0.357203	0.24944	0.0208796	0.0527199	0.113128	0.000654505	0.042045	0.0504522	0.0405977	0.0013551	0.0685847	0.00294066
ZB_0502	37620	37383	0.580223	0.110872	0.0225412	0.16462	0.0124934	0.000372142	0.0151249	0.0261297	0.00465178	0.0036151	0.0530569	0.00629984
KS_0524	138843	137051	0.431876	0.158481	0.0112285	0.0561065	0.0181212	0.00690708	0.0418242	0.0180708	0.0875305	0.102742	0.0542051	0.0129067
MA_0524	39880	39646	0.597091	0.0952357	0.0390421	0.124122	0.0148445	0.000200602	0.0364594	0.0221414	0.0151956	0.00160481	0.0481946	0.0058676
BJ_0620	21158	21064	0.874894	0.0301541	0.0242461	0.00179601	0.0474525	0.000614425	0.0108233	0.000708952	0.00189054	0.000519898	0.0024577	0.00444276
CZ_0712	26425	26255	0.531353	0.101495	0.0711069	0.130747	0.0522233	0.000605487	0.0326585	0.0236518	0.00473037	0.00348155	0.0415137	0.0064333
TJ_0715	9794	9762	0.527772	0.0940372	0.100061	0.141311	0.0312436	0.000204207	0.0261385	0.0326731	0.00326731	0.00387993	0.0361446	0.00326731
CQ_0715	43361	43070	0.510182	0.0979221	0.0956389	0.158829	0.026337	0.000299809	0.0224856	0.0282512	0.00511981	0.00352852	0.0446945	0.0067111
LJ_0722	89002	88580	0.434608	0.136694	0.0819982	0.157345	0.0221231	0.000595492	0.0290668	0.0307858	0.00444934	0.00328083	0.0943125	0.00474147
CZ_0728	105483	105371	0.539319	0.0283553	0.22159	0.00421869	0.148782	0.00365936	0.0231601	0.0129215	0.00572604	0.00094802	0.0102576	0.00106178
CS_0801	23622	23515	0.565193	0.0957159	0.0484718	0.135425	0.0155364	0.000508001	0.0305224	0.0244264	0.00795868	0.00812802	0.0635848	0.00452968
ZZ_0802	25386	25357	0.802529	0.0147719	0.0421492	0.00169385	0.0353738	0.000157567	0.0245017	0.0152052	0.0369495	0.000512093	0.0250138	0.00114236
LZ_0822	35149	35037	0.401007	0.13531	0.0848957	0.111241	0.0719508	0.000227602	0.0598026	0.0705568	0.0109249	0.00204842	0.0488492	0.00318643
Total	1339455	1333322	0.52084	0.122801	0.0614145	0.0577959	0.0539167	0.0325685	0.0290185	0.025211	0.0231855	0.0161319	0.052537	0.00457873

## Sheet: Table 2.3_Pathogen RA
The Relative Abundance of Bacterial Pathogens in Each Sample
A.
All samples (n = 22)
	Common* Pathogens							Rare* Pathogens
	Mycobacterium spp.	Acinetobacter spp.	Brevundimonas spp.	Legionella spp.	Escherichia coli	Leptospira spp.		Salmonella enterica	Aeromonas hydrophila	Bacillus spp.
NJ_0219	+++	++	+++	++	0	0		0	0	0
CZ_0728	+++	++	+	+	++	+		0	+	0
ZZ_0802	++	+++	++	+++	+	+		++	+	0
KS_0524	++	+++	++	+	0	*		0	0	0
CS_0801	+++	+++	+++	++	0	0		0	0	0
NG_0217	+++	+++	+++	++	0	+		0	0	0
XA_0217	+++	+++	++	++	0	+		0	0	0
ZB_0502	+++	+	+++	+++	0	0		0	0	+
CZ_0712	++	++	+++	++	+	0		0	0	+
CQ_0715	+++	+	+++	++	+	+		0	0	0
SH_0411	+++	+	+++	++	0	+		0	0	0
MA_0524	++	+++	++	++	+	0		0	0	0
HZ_0219	*	+++	0	*	0	0		0	0	0
TJ_0715	++	++	++	++	0	+		0	0	0
LJ_0722	++	+	+++	++	0	*		0	0	*
LZ_0822	++	+	++	++	0	++		0	0	0
BJ_0620	+++	++	++	+	++	0		0	0	0
CZ_0220	++	+	+	+++	0	0		0	0	0
ZZ_0219	++	++	++	++	+	0		0	0	0
JN_0219	++	+	++	++	+	+		0	0	0
GZ_0220	+	++	+	++	0	0		0	0	0
NC_0210	+	+	0	++	0	0		0	0	0
*: Common pathogens refer to those appeared in more than 30% of the water samples (i.e., > 7 samples), rare pathogens refer to the rest.
0: no pathogens; *: RA < 0.01%; +: 0.01% </= RA < 0.1%; ++: 0.1% </= RA < 1%; +++: RA >/= 1%.
B.
All samples (n = 22)
	Common* Pathogens							Rare* Pathogens
	Mycobacterium spp.	Acinetobacter spp.	Brevundimonas spp.	Legionella spp.	Escherichia coli	Leptospira spp.		Salmonella enterica	Aeromonas hydrophila	Bacillus spp.	Sum
NJ_0219	0.232	0.00563	0.011	0.00348	0	0		0	0	0	0.25211
CZ_0728	0.194	0.00549	0.000616	0.000313	0.00612	0.000521		0	0.00018	0	0.20724
ZZ_0802	0.00193	0.0834	0.00228	0.0132	0.000551	0.000394		0.00394	0.000867	0	0.106562
KS_0524	0.00107	0.0896	0.00281	0.000749	0	1.44e-05		0	0	0	0.0942434
CS_0801	0.0124	0.0436	0.0128	0.00601	0	0		0	0	0	0.07481
NG_0217	0.0134	0.0127	0.011	0.00375	0	0.000389		0	0	0	0.041239
XA_0217	0.0115	0.018	0.00824	0.00163	0	0.000266		0	0	0	0.039636
ZB_0502	0.0146	0.000266	0.0129	0.0109	0	0		0	0	0.000159	0.038825
CZ_0712	0.0152	0.00363	0.0108	0.00534	0.000341	0		0	0	0.000227	0.035538
CQ_0715	0.011	0.000277	0.0123	0.00729	0.000208	0.000115		0	0	0	0.03119
SH_0411	0.0154	0.000184	0.0112	0.00259	0	0.000323		0	0	0	0.029697
MA_0524	0.00489	0.0134	0.00479	0.00431	0.000125	0		0	0	0	0.027515
HZ_0219	3.45e-05	0.0273	0	5.18e-05	0	0		0	0	0	0.0273863
TJ_0715	0.00909	0.00368	0.00602	0.00756	0	0.000408		0	0	0	0.026758
LJ_0722	0.0088	0.000674	0.0103	0.00639	0	7.86e-05		0	0	5.62e-05	0.0262988
LZ_0822	0.00811	0.000142	0.0068	0.00461	0	0.00179		0	0	0	0.021452
BJ_0620	0.011	0.00222	0.00217	0.000709	0.00506	0		0	0	0	0.021159
CZ_0220	0.00512	0.000187	0.000187	0.0125	0	0		0	0	0	0.017994
ZZ_0219	0.00811	0.00238	0.00306	0.00237	0.000126	0		0	0	0	0.016046
JN_0219	0.00866	0.000758	0.0045	0.00123	0.000237	0.000189		0	0	0	0.015574
GZ_0220	0.00027	0.00157	0.000899	0.00423	0	0		0	0	0	0.006969
NC_0210	0.000214	0.000169	0	0.00181	0	0		0	0	0	0.002193
Total	0.586799	0.315257	0.134672	0.101023	0.012768	0.004488		0.00394	0.001047	0.0004422	1.16044
Average	0.0266727	0.0143299	0.00612145	0.00459195	0.000580364	0.000204		0.000179091	4.75909e-05	2.01e-05	0.0527471
C.
Normal samples (n = 20)
	Common*							Rare*
	Mycobacterium spp.	Acinetobacter spp.	Brevundimonas spp.	Legionella spp.	Escherichia coli	Leptospira spp.		Bacillus spp.	Sum
NJ_0219	0.232	0.00563	0.011	0.00348	0	0		0	0.25211
KS_0524	0.00107	0.0896	0.00281	0.000749	0	1.44e-05		0	0.0942434
CS_0801	0.0124	0.0436	0.0128	0.00601	0	0		0	0.07481
NG_0217	0.0134	0.0127	0.011	0.00375	0	0.000389		0	0.041239
XA_0217	0.0115	0.018	0.00824	0.00163	0	0.000266		0	0.039636
ZB_0502	0.0146	0.000266	0.0129	0.0109	0	0		0.000159	0.038825
CZ_0712	0.0152	0.00363	0.0108	0.00534	0.000341	0		0.000227	0.035538
CQ_0715	0.011	0.000277	0.0123	0.00729	0.000208	0.000115		0	0.03119
SH_0411	0.0154	0.000184	0.0112	0.00259	0	0.000323		0	0.029697
MA_0524	0.00489	0.0134	0.00479	0.00431	0.000125	0		0	0.027515
HZ_0219	3.45e-05	0.0273	0	5.18e-05	0	0		0	0.0273863
TJ_0715	0.00909	0.00368	0.00602	0.00756	0	0.000408		0	0.026758
LJ_0722	0.0088	0.000674	0.0103	0.00639	0	7.86e-05		5.62e-05	0.0262988
LZ_0822	0.00811	0.000142	0.0068	0.00461	0	0.00179		0	0.021452
BJ_0620	0.011	0.00222	0.00217	0.000709	0.00506	0		0	0.021159
CZ_0220	0.00512	0.000187	0.000187	0.0125	0	0		0	0.017994
ZZ_0219	0.00811	0.00238	0.00306	0.00237	0.000126	0		0	0.016046
JN_0219	0.00866	0.000758	0.0045	0.00123	0.000237	0.000189		0	0.015574
GZ_0220	0.00027	0.00157	0.000899	0.00423	0	0		0	0.006969
NC_0210	0.000214	0.000169	0	0.00181	0	0		0	0.002193
Total	0.390869	0.226367	0.131776	0.0875098	0.006097	0.003573		0.0004422	0.846633
Average	0.0195434	0.0113183	0.0065888	0.00437549	0.00030485	0.00017865		2.211e-05	0.0423317

## Sheet: Table 2.4_BLAST+
BLAST+: Potential Pathogens
Note: ASVs with Per Identity < 97% and xxx sp. have been dropped from the table. The pathogenic species are in red.
ASV ID	P-ident	E-value	Kingdom	Phylum	Class	Order	Family	Genus	Species
asv.1305	100	5.99e-132	Bacteria	Proteobacteria	Gammaproteobacteria	Pseudomonadales	Moraxellaceae	Acinetobacter	Acinetobacter towneri
asv.1305	100	5.99e-132	Bacteria	Proteobacteria	Gammaproteobacteria	Pseudomonadales	Moraxellaceae	Acinetobacter	Acinetobacter towneri
asv.1305	100	5.99e-132	Bacteria	Proteobacteria	Gammaproteobacteria	Pseudomonadales	Moraxellaceae	Acinetobacter	Acinetobacter towneri
asv.1440	100	5.99e-132	Bacteria	Proteobacteria	Gammaproteobacteria	Pseudomonadales	Moraxellaceae	Acinetobacter	Acinetobacter johnsonii
asv.1521	100	5.99e-132	Bacteria	Proteobacteria	Gammaproteobacteria	Pseudomonadales	Moraxellaceae	Acinetobacter	Acinetobacter lwoffii
asv.1521	100	5.99e-132	Bacteria	Proteobacteria	Gammaproteobacteria	Pseudomonadales	Moraxellaceae	Acinetobacter	Acinetobacter lwoffii
asv.1971	100	5.99e-132	Bacteria	Proteobacteria	Gammaproteobacteria	Pseudomonadales	Moraxellaceae	Acinetobacter	Acinetobacter baumannii
asv.1971	100	5.99e-132	Bacteria	Proteobacteria	Gammaproteobacteria	Pseudomonadales	Moraxellaceae	Acinetobacter	Acinetobacter baumannii
asv.1971	100	5.99e-132	Bacteria	Proteobacteria	Gammaproteobacteria	Pseudomonadales	Moraxellaceae	Acinetobacter	Acinetobacter baumannii
asv.403	100	5.99e-132	Bacteria	Proteobacteria	Gammaproteobacteria	Pseudomonadales	Moraxellaceae	Acinetobacter	Acinetobacter albensis
asv.403	100	5.99e-132	Bacteria	Proteobacteria	Gammaproteobacteria	Pseudomonadales	Moraxellaceae	Acinetobacter	Acinetobacter albensis
asv.403	100	5.99e-132	Bacteria	Proteobacteria	Gammaproteobacteria	Pseudomonadales	Moraxellaceae	Acinetobacter	Acinetobacter harbinensis
asv.468	99.234	1.3e-128	Bacteria	Proteobacteria	Gammaproteobacteria	Pseudomonadales	Moraxellaceae	Acinetobacter	Acinetobacter kyonggiensis
asv.807	100	5.99e-132	Bacteria	Proteobacteria	Gammaproteobacteria	Pseudomonadales	Moraxellaceae	Acinetobacter	Acinetobacter johnsonii
asv.807	100	5.99e-132	Bacteria	Proteobacteria	Gammaproteobacteria	Pseudomonadales	Moraxellaceae	Acinetobacter	Acinetobacter johnsonii
asv.807	100	5.99e-132	Bacteria	Proteobacteria	Gammaproteobacteria	Pseudomonadales	Moraxellaceae	Acinetobacter	Acinetobacter johnsonii
asv.443	100	5.99e-132	Bacteria	Proteobacteria	Gammaproteobacteria	Aeromonadales	Aeromonadaceae	Aeromonas	Aeromonas hydrophila
asv.443	100	5.99e-132	Bacteria	Proteobacteria	Gammaproteobacteria	Aeromonadales	Aeromonadaceae	Aeromonas	Aeromonas hydrophila
asv.443	100	5.99e-132	Bacteria	Proteobacteria	Gammaproteobacteria	Aeromonadales	Aeromonadaceae	Aeromonas	Aeromonas hydrophila
asv.9729	100	5.99e-132	Bacteria	Firmicutes	Bacilli	Bacillales	Bacillaceae	Bacillus	Bacillus cereus
asv.9729	100	5.99e-132	Bacteria	Firmicutes	Bacilli	Bacillales	Bacillaceae	Bacillus	Bacillus thuringiensis
asv.9729	100	5.99e-132	Bacteria	Firmicutes	Bacilli	Bacillales	Bacillaceae	Bacillus	Bacillus tropicus
asv.13707	100	5.99e-132	Bacteria	Proteobacteria	Alphaproteobacteria	Caulobacterales	Caulobacteraceae	Brevundimonas	Brevundimonas diminuta
asv.13707	100	5.99e-132	Bacteria	Proteobacteria	Alphaproteobacteria	Caulobacterales	Caulobacteraceae	Brevundimonas	Brevundimonas diminuta
asv.634	100	6e-132	Bacteria	Proteobacteria	Alphaproteobacteria	Caulobacterales	Caulobacteraceae	Brevundimonas	Brevundimonas vesicularis
asv.634	100	6e-132	Bacteria	Proteobacteria	Alphaproteobacteria	Caulobacterales	Caulobacteraceae	Brevundimonas	Brevundimonas vesicularis
asv.1004	100	5.99e-132	Bacteria	Proteobacteria	Gammaproteobacteria	Enterobacterales	Enterobacteriaceae	Escherichia	Escherichia coli
asv.1004	100	5.99e-132	Bacteria	Proteobacteria	Gammaproteobacteria	Enterobacterales	Enterobacteriaceae	Escherichia	Escherichia coli
asv.1004	100	5.99e-132	Bacteria	Proteobacteria	Gammaproteobacteria	Enterobacterales	Enterobacteriaceae	Escherichia	Escherichia coli
asv.12792	100	7.67e-131	Bacteria	Proteobacteria	Gammaproteobacteria	Enterobacterales	Enterobacteriaceae	Escherichia	Escherichia coli
asv.12792	100	7.67e-131	Bacteria	Proteobacteria	Gammaproteobacteria	Enterobacterales	Enterobacteriaceae	Escherichia	Escherichia coli
asv.12792	100	7.67e-131	Bacteria	Proteobacteria	Gammaproteobacteria	Enterobacterales	Enterobacteriaceae	Escherichia	Escherichia coli
asv.11345	98.084	1.3e-123	Bacteria	Proteobacteria	Gammaproteobacteria	Legionellales	Legionellaceae	Legionella	Legionella massiliensis
asv.11847	100	5.99e-132	Bacteria	Proteobacteria	Gammaproteobacteria	Legionellales	Legionellaceae	Legionella	Legionella waltersii
asv.11847	100	5.99e-132	Bacteria	Proteobacteria	Gammaproteobacteria	Legionellales	Legionellaceae	Legionella	Legionella waltersii
asv.11847	100	5.99e-132	Bacteria	Proteobacteria	Gammaproteobacteria	Legionellales	Legionellaceae	Legionella	Legionella waltersii
asv.12676	98.084	1.3e-123	Bacteria	Proteobacteria	Gammaproteobacteria	Legionellales	Legionellaceae	Legionella	Legionella massiliensis
asv.13407	98.084	1.3e-123	Bacteria	Proteobacteria	Gammaproteobacteria	Legionellales	Legionellaceae	Legionella	Legionella worsleiensis
asv.13473	97.318	2.82e-120	Bacteria	Proteobacteria	Gammaproteobacteria	Legionellales	Legionellaceae	Legionella	Legionella taurinensis
asv.13506	98.467	2.8e-125	Bacteria	Proteobacteria	Gammaproteobacteria	Legionellales	Legionellaceae	Legionella	Legionella fallonii
asv.13506	98.467	2.8e-125	Bacteria	Proteobacteria	Gammaproteobacteria	Legionellales	Legionellaceae	Legionella	Legionella fallonii
asv.13506	98.467	2.8e-125	Bacteria	Proteobacteria	Gammaproteobacteria	Legionellales	Legionellaceae	Legionella	Legionella fallonii
asv.18305	97.71	6.07e-122	Bacteria	Proteobacteria	Gammaproteobacteria	Legionellales	Legionellaceae	Tatlockia	Legionella maceachernii
asv.1840	98.084	1.3e-123	Bacteria	Proteobacteria	Gammaproteobacteria	Legionellales	Legionellaceae	Legionella	Legionella norrlandica
asv.1947	99.234	1.3e-128	Bacteria	Proteobacteria	Gammaproteobacteria	Legionellales	Legionellaceae	Legionella	Legionella taurinensis
asv.2725	100	5.99e-132	Bacteria	Proteobacteria	Gammaproteobacteria	Legionellales	Legionellaceae	Legionella	Legionella pneumophila
asv.2725	100	5.99e-132	Bacteria	Proteobacteria	Gammaproteobacteria	Legionellales	Legionellaceae	Legionella	Legionella pneumophila
asv.2725	100	5.99e-132	Bacteria	Proteobacteria	Gammaproteobacteria	Legionellales	Legionellaceae	Legionella	Legionella pneumophila
asv.4387	98.851	6.03e-127	Bacteria	Proteobacteria	Gammaproteobacteria	Legionellales	Legionellaceae	Legionella	Legionella norrlandica
asv.4529	98.851	6.03e-127	Bacteria	Proteobacteria	Gammaproteobacteria	Legionellales	Legionellaceae	Legionella	Legionella norrlandica
asv.5021	100	1.67e-132	Bacteria	Proteobacteria	Gammaproteobacteria	Legionellales	Legionellaceae	Tatlockia	Legionella maceachernii
asv.5021	100	1.67e-132	Bacteria	Proteobacteria	Gammaproteobacteria	Legionellales	Legionellaceae	Tatlockia	Legionella maceachernii
asv.5021	100	1.67e-132	Bacteria	Proteobacteria	Gammaproteobacteria	Legionellales	Legionellaceae	Tatlockia	Legionella maceachernii
asv.5765	98.851	6.03e-127	Bacteria	Proteobacteria	Gammaproteobacteria	Legionellales	Legionellaceae	Legionella	Legionella pneumophila
asv.5947	99.234	1.3e-128	Bacteria	Proteobacteria	Gammaproteobacteria	Legionellales	Legionellaceae	Legionella	Legionella longbeachae
asv.5947	99.234	1.3e-128	Bacteria	Proteobacteria	Gammaproteobacteria	Legionellales	Legionellaceae	Legionella	Legionella longbeachae
asv.610	99.234	1.3e-128	Bacteria	Proteobacteria	Gammaproteobacteria	Legionellales	Legionellaceae	Legionella	Legionella norrlandica
asv.6303	97.701	6.07e-122	Bacteria	Proteobacteria	Gammaproteobacteria	Legionellales	Legionellaceae	Legionella	Legionella oakridgensis
asv.6303	97.701	6.07e-122	Bacteria	Proteobacteria	Gammaproteobacteria	Legionellales	Legionellaceae	Legionella	Legionella oakridgensis
asv.6303	97.701	6.07e-122	Bacteria	Proteobacteria	Gammaproteobacteria	Legionellales	Legionellaceae	Legionella	Legionella oakridgensis
asv.6861	99.234	1.3e-128	Bacteria	Proteobacteria	Gammaproteobacteria	Legionellales	Legionellaceae	Legionella	Legionella fallonii
asv.6861	99.234	1.3e-128	Bacteria	Proteobacteria	Gammaproteobacteria	Legionellales	Legionellaceae	Legionella	Legionella fallonii
asv.6861	99.234	1.3e-128	Bacteria	Proteobacteria	Gammaproteobacteria	Legionellales	Legionellaceae	Legionella	Legionella fallonii
asv.7333	100	5.99e-132	Bacteria	Proteobacteria	Gammaproteobacteria	Legionellales	Legionellaceae	Legionella	Legionella drozanskii
asv.7503	98.467	7.8e-126	Bacteria	Proteobacteria	Gammaproteobacteria	Legionellales	Legionellaceae	Legionella	Legionella dresdenensis
asv.7503	98.467	2.8e-125	Bacteria	Proteobacteria	Gammaproteobacteria	Legionellales	Legionellaceae	Legionella	Legionella fairfieldensis
asv.8534	98.467	2.8e-125	Bacteria	Proteobacteria	Gammaproteobacteria	Legionellales	Legionellaceae	Legionella	Legionella lytica
asv.9248	97.701	6.07e-122	Bacteria	Proteobacteria	Gammaproteobacteria	Legionellales	Legionellaceae	Legionella	Legionella drancourtii
asv.9280	100	5.99e-132	Bacteria	Proteobacteria	Gammaproteobacteria	Legionellales	Legionellaceae	Legionella	Legionella geestiana
asv.9280	100	5.99e-132	Bacteria	Proteobacteria	Gammaproteobacteria	Legionellales	Legionellaceae	Legionella	Legionella geestiana
asv.9280	100	5.99e-132	Bacteria	Proteobacteria	Gammaproteobacteria	Legionellales	Legionellaceae	Legionella	Legionella geestiana
asv.9565	97.318	2.82e-120	Bacteria	Proteobacteria	Gammaproteobacteria	Legionellales	Legionellaceae	Legionella	Legionella pneumophila
asv.9565	97.318	2.82e-120	Bacteria	Proteobacteria	Gammaproteobacteria	Legionellales	Legionellaceae	Legionella	Legionella pneumophila
asv.9565	97.318	2.82e-120	Bacteria	Proteobacteria	Gammaproteobacteria	Legionellales	Legionellaceae	Legionella	Legionella pneumophila
asv.9767	98.851	6.03e-127	Bacteria	Proteobacteria	Gammaproteobacteria	Legionellales	Legionellaceae	Legionella	Legionella waltersii
asv.9767	98.851	6.03e-127	Bacteria	Proteobacteria	Gammaproteobacteria	Legionellales	Legionellaceae	Legionella	Legionella waltersii
asv.9767	98.851	6.03e-127	Bacteria	Proteobacteria	Gammaproteobacteria	Legionellales	Legionellaceae	Legionella	Legionella waltersii
asv.17149	100	5.99e-132	Bacteria	Spirochaetes	Spirochaetia	Leptospirales	Leptospiraceae	Leptospira	Leptospira idonii
asv.14935	100	5.99e-132	Bacteria	Spirochaetes	Spirochaetia	Leptospirales	Leptospiraceae	Leptospira	Leptospira ilyithenensis
asv.11482	100	5.99e-132	Bacteria	Spirochaetes	Spirochaetia	Leptospirales	Leptospiraceae	Leptospira	Leptospira johnsonii
asv.11482	100	5.99e-132	Bacteria	Spirochaetes	Spirochaetia	Leptospirales	Leptospiraceae	Leptospira	Leptospira koniambonensis
asv.11482	100	5.99e-132	Bacteria	Spirochaetes	Spirochaetia	Leptospirales	Leptospiraceae	Leptospira	Leptospira semungkisensis
asv.14935	100	5.99e-132	Bacteria	Spirochaetes	Spirochaetia	Leptospirales	Leptospiraceae	Leptospira	Leptospira kobayashii
asv.17149	100	5.99e-132	Bacteria	Spirochaetes	Spirochaetia	Leptospirales	Leptospiraceae	Leptospira	Leptospira ognonensis
asv.17149	100	5.99e-132	Bacteria	Spirochaetes	Spirochaetia	Leptospirales	Leptospiraceae	Leptospira	Leptospira ryugenii
asv.4693	100	5.99e-132	Bacteria	Spirochaetes	Spirochaetia	Leptospirales	Leptospiraceae	Leptospira	Leptospira licerasiae
asv.4693	100	5.99e-132	Bacteria	Spirochaetes	Spirochaetia	Leptospirales	Leptospiraceae	Leptospira	Leptospira perolatii
asv.9507	99.617	2.79e-130	Bacteria	Spirochaetes	Spirochaetia	Leptospirales	Leptospiraceae	Leptospira	Leptospira licerasiae
asv.9507	99.617	2.79e-130	Bacteria	Spirochaetes	Spirochaetia	Leptospirales	Leptospiraceae	Leptospira	Leptospira perolatii
asv.1054	100	5.99e-132	Bacteria	Actinobacteria	Actinomycetia	Corynebacteriales	Mycobacteriaceae	Mycobacterium	Mycobacterium genavense
asv.1054	100	5.99e-132	Bacteria	Actinobacteria	Actinomycetia	Corynebacteriales	Mycobacteriaceae	Mycobacterium	Mycobacterium simiae
asv.1054	100	5.99e-132	Bacteria	Actinobacteria	Actinomycetia	Corynebacteriales	Mycobacteriaceae	Mycobacterium	Mycobacterium simiae
asv.1064	99.234	1.3e-128	Bacteria	Actinobacteria	Actinomycetia	Corynebacteriales	Mycobacteriaceae	Mycolicibacterium	Mycolicibacterium goodii
asv.121	100	5.99e-132	Bacteria	Actinobacteria	Actinomycetia	Corynebacteriales	Mycobacteriaceae	Mycolicibacterium	Mycolicibacterium frederiksbergense
asv.121	100	5.99e-132	Bacteria	Actinobacteria	Actinomycetia	Corynebacteriales	Mycobacteriaceae	Mycolicibacterium	Mycolicibacterium frederiksbergense
asv.121	100	5.99e-132	Bacteria	Actinobacteria	Actinomycetia	Corynebacteriales	Mycobacteriaceae	Mycolicibacterium	Mycolicibacterium helvum
asv.1403	100	5.99e-132	Bacteria	Actinobacteria	Actinomycetia	Corynebacteriales	Mycobacteriaceae	Mycobacteroides	Mycobacteroides abscessus
asv.1403	100	5.99e-132	Bacteria	Actinobacteria	Actinomycetia	Corynebacteriales	Mycobacteriaceae	Mycobacteroides	Mycobacteroides abscessus
asv.1403	100	5.99e-132	Bacteria	Actinobacteria	Actinomycetia	Corynebacteriales	Mycobacteriaceae	Mycobacteroides	Mycobacteroides chelonae
asv.14241	98.467	2.8e-125	Bacteria	Actinobacteria	Actinomycetia	Corynebacteriales	Mycobacteriaceae	Mycobacterium	Mycobacterium marinum
asv.14241	98.467	2.8e-125	Bacteria	Actinobacteria	Actinomycetia	Corynebacteriales	Mycobacteriaceae	Mycobacterium	Mycobacterium marinum
asv.1653	99.617	2.79e-130	Bacteria	Actinobacteria	Actinomycetia	Corynebacteriales	Mycobacteriaceae	Mycobacterium	Mycobacterium gallinarum
asv.1653	99.617	2.79e-130	Bacteria	Actinobacteria	Actinomycetia	Corynebacteriales	Mycobacteriaceae	Mycolicibacterium	Mycolicibacterium gadium
asv.1653	99.617	2.79e-130	Bacteria	Actinobacteria	Actinomycetia	Corynebacteriales	Mycobacteriaceae	Mycolicibacterium	Mycolicibacterium gadium
asv.186	100	5.99e-132	Bacteria	Actinobacteria	Actinomycetia	Corynebacteriales	Mycobacteriaceae	Mycolicibacterium	Mycolicibacterium neoaurum
asv.1987	100	5.99e-132	Bacteria	Actinobacteria	Actinomycetia	Corynebacteriales	Mycobacteriaceae	Mycolicibacterium	Mycolicibacterium septicum
asv.209	100	5.99e-132	Bacteria	Actinobacteria	Actinomycetia	Corynebacteriales	Mycobacteriaceae	Mycobacterium	Mycobacterium gordonae
asv.209	100	5.99e-132	Bacteria	Actinobacteria	Actinomycetia	Corynebacteriales	Mycobacteriaceae	Mycobacterium	Mycobacterium gordonae
asv.209	100	5.99e-132	Bacteria	Actinobacteria	Actinomycetia	Corynebacteriales	Mycobacteriaceae	Mycobacterium	Mycobacterium gordonae
asv.221	100	5.99e-132	Bacteria	Actinobacteria	Actinomycetia	Corynebacteriales	Mycobacteriaceae	Mycolicibacterium	Mycolicibacterium vanbaalenii
asv.2236	98.851	6.03e-127	Bacteria	Actinobacteria	Actinomycetia	Corynebacteriales	Mycobacteriaceae	Mycolicibacterium	Mycolicibacterium pallens
asv.2431	98.851	6.03e-127	Bacteria	Actinobacteria	Actinomycetia	Corynebacteriales	Mycobacteriaceae	Mycolicibacterium	Mycolicibacterium rufum
asv.2431	98.851	6.03e-127	Bacteria	Actinobacteria	Actinomycetia	Corynebacteriales	Mycobacteriaceae	Mycolicibacterium	Mycolicibacterium rufum
asv.43	100	5.99e-132	Bacteria	Actinobacteria	Actinomycetia	Corynebacteriales	Mycobacteriaceae	Mycobacterium	Mycobacterium gallinarum
asv.43	100	5.99e-132	Bacteria	Actinobacteria	Actinomycetia	Corynebacteriales	Mycobacteriaceae	Mycolicibacterium	Mycolicibacterium gadium
asv.43	100	5.99e-132	Bacteria	Actinobacteria	Actinomycetia	Corynebacteriales	Mycobacteriaceae	Mycolicibacterium	Mycolicibacterium gadium
asv.431	100	5.99e-132	Bacteria	Actinobacteria	Actinomycetia	Corynebacteriales	Mycobacteriaceae	Mycolicibacterium	Mycolicibacterium phlei
asv.431	100	5.99e-132	Bacteria	Actinobacteria	Actinomycetia	Corynebacteriales	Mycobacteriaceae	Mycolicibacterium	Mycolicibacterium phlei
asv.4614	99.617	2.79e-130	Bacteria	Actinobacteria	Actinomycetia	Corynebacteriales	Mycobacteriaceae	Mycolicibacterium	Mycolicibacterium pallens
asv.4614	99.234	1.3e-128	Bacteria	Actinobacteria	Actinomycetia	Corynebacteriales	Mycobacteriaceae	Mycolicibacterium	Mycolicibacterium pallens
asv.4800	99.617	2.79e-130	Bacteria	Actinobacteria	Actinomycetia	Corynebacteriales	Mycobacteriaceae	Mycolicibacterium	Mycolicibacterium goodii
asv.5446	100	5.99e-132	Bacteria	Actinobacteria	Actinomycetia	Corynebacteriales	Mycobacteriaceae	Mycobacterium	Mycobacterium tuberculosis
asv.5446	100	5.99e-132	Bacteria	Actinobacteria	Actinomycetia	Corynebacteriales	Mycobacteriaceae	Mycobacterium	Mycobacterium tuberculosis
asv.5446	100	5.99e-132	Bacteria	Actinobacteria	Actinomycetia	Corynebacteriales	Mycobacteriaceae	Mycobacterium	Mycobacterium tuberculosis
asv.6371	100	5.99e-132	Bacteria	Actinobacteria	Actinomycetia	Corynebacteriales	Mycobacteriaceae	Mycobacterium	Mycobacterium xenopi
asv.6371	100	5.99e-132	Bacteria	Actinobacteria	Actinomycetia	Corynebacteriales	Mycobacteriaceae	Mycobacterium	Mycobacterium xenopi
asv.6371	100	5.99e-132	Bacteria	Actinobacteria	Actinomycetia	Corynebacteriales	Mycobacteriaceae	Mycobacterium	Mycobacterium xenopi
asv.729	100	5.99e-132	Bacteria	Actinobacteria	Actinomycetia	Corynebacteriales	Mycobacteriaceae	Mycobacterium	Mycobacterium haemophilum
asv.729	100	5.99e-132	Bacteria	Actinobacteria	Actinomycetia	Corynebacteriales	Mycobacteriaceae	Mycobacterium	Mycobacterium lacus
asv.9103	99.617	2.79e-130	Bacteria	Actinobacteria	Actinomycetia	Corynebacteriales	Mycobacteriaceae	Mycobacterium	Mycobacterium gordonae

## Sheet: Table 2.5_Alpha
Alpha Diversity
Normal samples
Sample	Chao1	Fisher	Shannon	Simpson
BJ_0620	206.565	36.0112	3.43931	0.923765
TJ_0715	481.818	104.339	5.0869	0.980754
LZ_0822	1078.03	275.334	5.84839	0.989087
CS_0801	930.664	227.085	5.62078	0.986718
CZ_0712	844.051	199.903	5.50164	0.985715
MA_0524	844.555	185.413	5.35599	0.988534
CQ_0715	1193.1	283.756	5.45358	0.979173
ZB_0502	1000.24	235.682	5.41402	0.980749
ZZ_0219	200	23.1391	3.15877	0.896177
KS_0524	1063.34	221.768	5.12702	0.978625
CZ_0220	429.082	86.2727	3.96725	0.891198
GZ_0220	234.043	40.8472	3.2656	0.88609
HZ_0219	146	16.4259	1.69202	0.726494
LJ_0722	1610.4	389.849	5.87207	0.988001
JN_0219	624.207	139.179	5.01068	0.972847
XA_0217	1633.69	383.784	6.01107	0.993001
NG_0217	1170.68	303.238	5.97616	0.993659
NC_0210	657.485	129.53	4.2852	0.948657
SH_0411	1301.78	295.779	5.69756	0.989956
NJ_0219	437.958	80.196	3.66758	0.907559
Extreme weather events (pre- and post-)
Event	Sample	Chao1	Fisher	Shannon	Simpson
Typhoon
Pre (Background)	CZ_0220	429.082	86.2727	3.96725	0.891198
Pre	CZ_0712	844.051	199.903	5.50164	0.985715
Post	CZ_0728	726	127.128	3.98201	0.952235
Flood
Pre (Background)	ZZ_0219	200	23.1391	3.15877	0.896177
Post	ZZ_0802	445.75	76.2326	4.56249	0.970673
